# Supplementary material for: Real-World Treatment Patterns and Safety Outcomes of Targeted Therapies in a Single-Center Chronic Lymphocytic Leukemia Cohort
Source: Medicina (Kaunas). 2026 Apr 12;62(4):736. doi: 10.3390/medicina62040736 (PMC13117187; doi:10.3390/medicina62040736)
Supplement: Supplementary file 1 [file medicina-62-00736-s001.zip]

Archive with 5 entries (5 files):
- supplement materials.pdf
- Supplementary Tables.pdf
- Table S1.png
- Table S2.png
- Table S3.png
